# Supplementary material for: In Vitro Assay Development to Study Pulse Field Ablation Outcome Using Solanum Tuberosum
Source: Int J Mol Sci. 2024 Aug 17;25(16):8967. doi: 10.3390/ijms25168967 (PMC11354718; doi:10.3390/ijms25168967)
Supplement: Supplementary file 1 [file ijms-25-08967-s001.zip]

Archive with 1 entries (1 files):
- ijms-3121377-supplementary.pdf
